# Supplementary material for: Explainable AI toward understanding the performance of the top three TADPOLE Challenge methods in the forecast of Alzheimer’s disease diagnosis
Source: PLoS One. 2022 May 6;17(5):e0264695. doi: 10.1371/journal.pone.0264695 (PMC9075665; doi:10.1371/journal.pone.0264695)
Supplement: S1 Data — File obtained with XGB. (CSV) [file pone.0264695.s002.csv]

XGB	All			-D			-DADNI			-D-C			-D-I
	Features	Frequency		Features	Frequency		Features	Frequency		Features	Frequency		Features	Frequency
	ADAS13	10		ADAS13	10		ADAS11_bl	10		ABETA_UPENNBIOMK9_04_19_17	10		ABETA_UPENNBIOMK9_04_19_17	10
	CDRSB	10		CDRSB	10		ADAS13	10		AVEMTEMP2_BAIPETNMRC_09_12_16	10		ADAS11_bl	10
	CDRSB_bl	10		CDRSB_bl	10		ADAS13_bl	10		FDG	10		ADAS13	10
	DX_bl	10		DX_bl	10		EcogSPPlan	10		FEMPC2_BAIPETNMRC_09_12_16	10		ADAS13_bl	10
	Diagnosis	10		FAQ	10		EcogSPTotal	10		HCI001_BAIPETNMRC_09_12_16	10		CDRSB	10
	EcogSPMem	10		M	10		FAQ	10		Hippocampus	10		CDRSB_bl	10
	EcogSPTotal	10		MMSE	10		FAQ_bl	10		PLSFDG01_BAIPETNMRC_09_12_16	10		DX_bl	10
	FAQ	10		RAVLT_immediate	10		FEMPC2_BAIPETNMRC_09_12_16	10		PTAU_UPENNBIOMK9_04_19_17	10		FAQ	10
	M	10		RAVLT_perc_forgetting	10		RAVLT_immediate	10		ST24TA_UCSFFSX_11_02_15_UCSFFSX51_08_01_16	10		MMSE	10
	RAVLT_immediate	10		Years_bl	10		RAVLT_immediate_bl	10		ST29SV_UCSFFSX_11_02_15_UCSFFSX51_08_01_16	10		MOCA	10
	Years_bl	10		ADAS11	9		RAVLT_perc_forgetting	10		ST40TA_UCSFFSX_11_02_15_UCSFFSX51_08_01_16	10		RAVLT_immediate	10
	ADAS11	9		ADAS13_bl	9		Years_bl	10		ST83TA_UCSFFSX_11_02_15_UCSFFSX51_08_01_16	10		RAVLT_immediate_bl	10
	RAVLT_perc_forgetting	8		EcogSPMem	9		AVNATEMP2_BAIPETNMRC_09_12_16	9		Years_bl	10		RAVLT_perc_forgetting	10
	MMSE	7		EcogSPTotal	9		EcogSPMem	9		APOE4	9		TAU_UPENNBIOMK9_04_19_17	10
	ADAS13_bl	6		EcogSPOrgan	8		RAVLT_learning	9		ST88SV_UCSFFSX_11_02_15_UCSFFSX51_08_01_16	9		Years_bl	10
	EcogSPPlan	6		ST29SV_UCSFFSX_11_02_15_UCSFFSX51_08_01_16	8		AVEMTEMP2_BAIPETNMRC_09_12_16	8		SUMMARYSUVR_COMPOSITE_REFNORM_UCBERKELEYAV45_10_17_16	9		EcogSPPlan	9
	FDG	6		EcogSPPlan	7		EcogSPLang	8		AVNATEMP2_BAIPETNMRC_09_12_16	8		EcogSPTotal	9
	ST29SV_UCSFFSX_11_02_15_UCSFFSX51_08_01_16	5		ST104CV_UCSFFSX_11_02_15_UCSFFSX51_08_01_16	7		EcogSPTotal_bl	8		HCI_2014_BAIPETNMRC_09_12_16	8		M	9
	ST83CV_UCSFFSX_11_02_15_UCSFFSX51_08_01_16	5		MOCA	5		HCI001_BAIPETNMRC_09_12_16	8		MCSUVRCERE_BAIPETNMRC_09_12_16	8		ADAS11	8
	EcogSPLang	4		ADAS11_bl	4		M	8		ST83CV_UCSFFSX_11_02_15_UCSFFSX51_08_01_16	8		EcogSPMem	8
	EcogSPOrgan	4		FDG	4		ST32CV_UCSFFSX_11_02_15_UCSFFSX51_08_01_16	8		FNAPARI2_BAIPETNMRC_09_12_16	7		RAVLT_learning_bl	8
	RAVLT_immediate_bl	4		RAVLT_learning	4		FNAPARI2_BAIPETNMRC_09_12_16	7		ST91TA_UCSFFSX_11_02_15_UCSFFSX51_08_01_16	7		PTEDUCAT	7
	ST13TA_UCSFFSX_11_02_15_UCSFFSX51_08_01_16	4		EcogSPLang	3		ADAS11	6		Entorhinal_bl	6		RAVLT_perc_forgetting_bl	7
	ST88SV_UCSFFSX_11_02_15_UCSFFSX51_08_01_16	4		EcogSPLang_bl	3		MOCA_bl	6		FDG_bl	6		EcogSPOrgan	6
	EcogSPDivatt	3		ST32CV_UCSFFSX_11_02_15_UCSFFSX51_08_01_16	3		EcogPtTotal	5		M	6		EcogPtLang	4
	MOCA	3		ST32TA_UCSFFSX_11_02_15_UCSFFSX51_08_01_16	3		ST29SV_UCSFFSX_11_02_15_UCSFFSX51_08_01_16	4		Hippocampus_bl	5		FAQ_bl	4
	ST124SV_UCSFFSX_11_02_15_UCSFFSX51_08_01_16	3		ST55CV_UCSFFSX_11_02_15_UCSFFSX51_08_01_16	3		EcogPtLang	3		ST32TA_UCSFFSX_11_02_15_UCSFFSX51_08_01_16	5		EcogPtMem	3
	ST26SA_UCSFFSX_11_02_15_UCSFFSX51_08_01_16	3		ST73TA_UCSFFSX_11_02_15_UCSFFSX51_08_01_16	3		FDG	3		ST12SV_UCSFFSX_11_02_15_UCSFFSX51_08_01_16	4		EcogSPTotal_bl	3
	ST32CV_UCSFFSX_11_02_15_UCSFFSX51_08_01_16	3		ST83CV_UCSFFSX_11_02_15_UCSFFSX51_08_01_16	3		ST24CV_UCSFFSX_11_02_15_UCSFFSX51_08_01_16	3		HCI_BAIPETNMRC_09_12_16	2		EcogSPVisspat	3
	ST32TA_UCSFFSX_11_02_15_UCSFFSX51_08_01_16	3		ST83TA_UCSFFSX_11_02_15_UCSFFSX51_08_01_16	3		EcogPtPlan	2		PTGENDER	2		PTAU_UPENNBIOMK9_04_19_17	3
	ST83TA_UCSFFSX_11_02_15_UCSFFSX51_08_01_16	3		ST88SV_UCSFFSX_11_02_15_UCSFFSX51_08_01_16	3		MOCA	2		ST45TS_UCSFFSX_11_02_15_UCSFFSX51_08_01_16	2		RAVLT_forgetting_bl	3
	EcogSPVisspat	2		EcogSPVisspat	2		NON_WM_HYPOINTENSITIES_UCBERKELEYAV45_10_17_16	2		ACI_BAIPETNMRC_09_12_16	1		EcogSPLang_bl	2
	Hippocampus	2		FEMPC2_BAIPETNMRC_09_12_16	2		RAVLT_perc_forgetting_bl	2		BRAINSTEM_UCBERKELEYAV45_10_17_16	1		EcogSPLang	1
	ST12SV_UCSFFSX_11_02_15_UCSFFSX51_08_01_16	2		ST103TA_UCSFFSX_11_02_15_UCSFFSX51_08_01_16	2		ST88SV_UCSFFSX_11_02_15_UCSFFSX51_08_01_16	2		FRTMSK007_BAIPETNMRC_09_12_16	1		EcogSPPlan_bl	1
	ST24CV_UCSFFSX_11_02_15_UCSFFSX51_08_01_16	2		ST30SV_UCSFFSX_11_02_15_UCSFFSX51_08_01_16	2		ABETA_UPENNBIOMK9_04_19_17	1		ICA_BAIPETNMRC_09_12_16	1		MOCA_bl	1
	ST32SA_UCSFFSX_11_02_15_UCSFFSX51_08_01_16	2		ST60CV_UCSFFSX_11_02_15_UCSFFSX51_08_01_16	2		EcogSPMem_bl	1		NL2PSTCG_BAIPETNMRC_09_12_16	1		RAVLT_learning	1
	ST49SA_UCSFFSX_11_02_15_UCSFFSX51_08_01_16	2		ST83SA_UCSFFSX_11_02_15_UCSFFSX51_08_01_16	2		EcogSPOrgan	1		ST24CV_UCSFFSX_11_02_15_UCSFFSX51_08_01_16	1
	ST60CV_UCSFFSX_11_02_15_UCSFFSX51_08_01_16	2		CTX_RH_ISTHMUSCINGULATE_UCBERKELEYAV45_10_17_16	1		EcogSPVisspat	1		ST30SV_UCSFFSX_11_02_15_UCSFFSX51_08_01_16	1
	ST62CV_UCSFFSX_11_02_15_UCSFFSX51_08_01_16	2		EcogPtLang	1		FDG_bl	1		ST76SV_UCSFFSX_11_02_15_UCSFFSX51_08_01_16	1
	ST71SV_UCSFFSX_11_02_15_UCSFFSX51_08_01_16	2		EcogSPMem_bl	1		PLSFDG01_BAIPETNMRC_09_12_16	1		ST91SA_UCSFFSX_11_02_15_UCSFFSX51_08_01_16	1
	ADAS11_bl	1		EcogSPTotal_bl	1		ST13TS_UCSFFSX_11_02_15_UCSFFSX51_08_01_16	1
	CTX_RH_PARSORBITALIS_UCBERKELEYAV45_10_17_16	1		FNAPARI2_BAIPETNMRC_09_12_16	1		ST72SA_UCSFFSL_02_01_16_UCSFFSL51ALL_08_01_16	1
	EcogPtDivatt	1		Hippocampus	1
	EcogPtOrgan	1		PLSFDG01_BAIPETNMRC_09_12_16	1
	EcogSPVisspat_bl	1		RAVLT_perc_forgetting_bl	1
	Entorhinal	1		RIGHT_AMYGDALA_SIZE_UCBERKELEYAV45_10_17_16	1
	FAQ_bl	1		ST102SA_UCSFFSX_11_02_15_UCSFFSX51_08_01_16	1
	LEFT_ACCUMBENS_AREA_UCBERKELEYAV45_10_17_16	1		ST104SA_UCSFFSX_11_02_15_UCSFFSX51_08_01_16	1
	RAVLT_learning	1		ST109SA_UCSFFSX_11_02_15_UCSFFSX51_08_01_16	1
	RAVLT_perc_forgetting_bl	1		ST13TA_UCSFFSL_02_01_16_UCSFFSL51ALL_08_01_16	1
	ST102SA_UCSFFSX_11_02_15_UCSFFSX51_08_01_16	1		ST13TA_UCSFFSX_11_02_15_UCSFFSX51_08_01_16	1
	ST104CV_UCSFFSX_11_02_15_UCSFFSX51_08_01_16	1		ST25TS_UCSFFSX_11_02_15_UCSFFSX51_08_01_16	1
	ST108TA_UCSFFSX_11_02_15_UCSFFSX51_08_01_16	1		ST26SA_UCSFFSX_11_02_15_UCSFFSX51_08_01_16	1
	ST109CV_UCSFFSX_11_02_15_UCSFFSX51_08_01_16	1		ST2SV_UCSFFSX_11_02_15_UCSFFSX51_08_01_16	1
	ST118TS_UCSFFSX_11_02_15_UCSFFSX51_08_01_16	1		ST32CV_UCSFFSL_02_01_16_UCSFFSL51ALL_08_01_16	1
	ST119TA_UCSFFSX_11_02_15_UCSFFSX51_08_01_16	1		ST39CV_UCSFFSX_11_02_15_UCSFFSX51_08_01_16	1
	ST119TS_UCSFFSX_11_02_15_UCSFFSX51_08_01_16	1		ST40TA_UCSFFSX_11_02_15_UCSFFSX51_08_01_16	1
	ST11SV_UCSFFSX_11_02_15_UCSFFSX51_08_01_16	1		ST43SA_UCSFFSX_11_02_15_UCSFFSX51_08_01_16	1
	ST24TA_UCSFFSX_11_02_15_UCSFFSX51_08_01_16	1		ST45TS_UCSFFSX_11_02_15_UCSFFSX51_08_01_16	1
	ST25TS_UCSFFSX_11_02_15_UCSFFSX51_08_01_16	1		ST48CV_UCSFFSX_11_02_15_UCSFFSX51_08_01_16	1
	ST49CV_UCSFFSX_11_02_15_UCSFFSX51_08_01_16	1		ST7SV_UCSFFSX_11_02_15_UCSFFSX51_08_01_16	1
	ST50TA_UCSFFSX_11_02_15_UCSFFSX51_08_01_16	1		ST84SA_UCSFFSX_11_02_15_UCSFFSX51_08_01_16	1
	ST59TS_UCSFFSX_11_02_15_UCSFFSX51_08_01_16	1		SUMMARYSUVR_COMPOSITE_REFNORM_UCBERKELEYAV45_10_17_16	1
	ST72TA_UCSFFSX_11_02_15_UCSFFSX51_08_01_16	1		VENTRICLE_4TH_SIZE_UCBERKELEYAV45_10_17_16	1
	ST83SA_UCSFFSX_11_02_15_UCSFFSX51_08_01_16	1		WHOLECEREBELLUM_UCBERKELEYAV45_10_17_16	1
	ST85TS_UCSFFSX_11_02_15_UCSFFSX51_08_01_16	1
	ST89SV_UCSFFSX_11_02_15_UCSFFSX51_08_01_16	1
	ST95TS_UCSFFSX_11_02_15_UCSFFSX51_08_01_16	1
	SUMMARYSUVR_COMPOSITE_REFNORM_UCBERKELEYAV45_10_17_16	1
