# Supplementary material for: Explainable AI toward understanding the performance of the top three TADPOLE Challenge methods in the forecast of Alzheimer’s disease diagnosis
Source: PLoS One. 2022 May 6;17(5):e0264695. doi: 10.1371/journal.pone.0264695 (PMC9075665; doi:10.1371/journal.pone.0264695)
Supplement: S2 Data — File obtained with RF. (CSV) [file pone.0264695.s003.csv]

RF	All			-D			-DADNI			-D-C			-D-I
	Features	Frequency		Features	Frequency		Features	Frequency		Features	Frequency		Features	Frequency
	ADAS11	10		ADAS11	10		ADAS11	10		FDG	10		ADAS11	10
	ADAS11_bl	10		ADAS11_bl	10		ADAS11_bl	10		FDG_bl	10		ADAS11_bl	10
	ADAS13	10		ADAS13	10		ADAS13	10		Hippocampus	10		ADAS13	10
	ADAS13_bl	10		ADAS13_bl	10		ADAS13_bl	10		ST24CV_UCSFFSX_11_02_15_UCSFFSX51_08_01_16	10		ADAS13_bl	10
	CDRSB	10		CDRSB	10		EcogSPDivatt	10		ST24TA_UCSFFSX_11_02_15_UCSFFSX51_08_01_16	10		CDRSB	10
	CDRSB_bl	10		CDRSB_bl	10		EcogSPLang	10		ST29SV_UCSFFSX_11_02_15_UCSFFSX51_08_01_16	10		CDRSB_bl	10
	DX_bl	10		DX_bl	10		EcogSPMem	10		ST30SV_UCSFFSX_11_02_15_UCSFFSX51_08_01_16	10		DX_bl	10
	Diagnosis	10		EcogSPLang	10		EcogSPOrgan	10		ST40TA_UCSFFSX_11_02_15_UCSFFSX51_08_01_16	10		EcogSPMem	10
	EcogSPDivatt	10		EcogSPMem	10		EcogSPPlan	10		ST83TA_UCSFFSX_11_02_15_UCSFFSX51_08_01_16	10		EcogSPOrgan	10
	EcogSPMem	10		EcogSPOrgan	10		EcogSPTotal	10		ST88SV_UCSFFSX_11_02_15_UCSFFSX51_08_01_16	10		EcogSPPlan	10
	EcogSPTotal	10		EcogSPPlan	10		EcogSPVisspat	10		ABETA_UPENNBIOMK9_04_19_17	9		EcogSPTotal	10
	EcogSPVisspat	10		EcogSPTotal	10		FAQ	10		FEMPC2_BAIPETNMRC_09_12_16	9		EcogSPVisspat	10
	FAQ	10		EcogSPVisspat	10		FAQ_bl	10		HCI001_BAIPETNMRC_09_12_16	9		FAQ	10
	FAQ_bl	10		FAQ	10		MOCA	10		Entorhinal	8		FAQ_bl	10
	MMSE	10		FAQ_bl	10		RAVLT_immediate	10		ST12SV_UCSFFSX_11_02_15_UCSFFSX51_08_01_16	7		M	10
	MMSE_bl	10		MMSE	10		RAVLT_immediate_bl	10		ST83CV_UCSFFSX_11_02_15_UCSFFSX51_08_01_16	7		MMSE	10
	RAVLT_immediate	10		MOCA	10		RAVLT_learning	10		ST89SV_UCSFFSX_11_02_15_UCSFFSX51_08_01_16	7		MMSE_bl	10
	RAVLT_immediate_bl	10		RAVLT_immediate	10		RAVLT_perc_forgetting	10		ST91TA_UCSFFSX_11_02_15_UCSFFSX51_08_01_16	7		Month_bl	10
	RAVLT_perc_forgetting	10		RAVLT_immediate_bl	10		RAVLT_perc_forgetting_bl	9		ST99TA_UCSFFSX_11_02_15_UCSFFSX51_08_01_16	7		RAVLT_immediate	10
	EcogSPLang	9		RAVLT_perc_forgetting	10		ST24TA_UCSFFSX_11_02_15_UCSFFSX51_08_01_16	8		SUMMARYSUVR_COMPOSITE_REFNORM_UCBERKELEYAV45_10_17_16	7		RAVLT_immediate_bl	10
	EcogSPOrgan	9		EcogSPDivatt	9		EcogPtTotal	7		HCI_2014_BAIPETNMRC_09_12_16	6		RAVLT_perc_forgetting	10
	EcogSPPlan	9		MMSE_bl	9		EcogSPTotal_bl	6		ST24TA_UCSFFSL_02_01_16_UCSFFSL51ALL_08_01_16	6		Years_bl	10
	MOCA	7		RAVLT_perc_forgetting_bl	7		FEMPC2_BAIPETNMRC_09_12_16	6		ST32TA_UCSFFSX_11_02_15_UCSFFSX51_08_01_16	6		MOCA	9
	RAVLT_learning	6		RAVLT_learning	6		EcogPtMem	5		SUMMARYSUVR_WHOLECEREBNORM_UCBERKELEYAV45_10_17_16	6		EcogSPDivatt	8
	RAVLT_perc_forgetting_bl	6		EcogPtTotal	3		EcogSPMem_bl	5		AV45	5		EcogSPLang	7
	ST24TA_UCSFFSX_11_02_15_UCSFFSX51_08_01_16	4		EcogSPTotal_bl	2		ST83TA_UCSFFSX_11_02_15_UCSFFSX51_08_01_16	5		Hippocampus_bl	5		Month	6
	ST29SV_UCSFFSX_11_02_15_UCSFFSX51_08_01_16	3		RAVLT_learning_bl	2		RAVLT_learning_bl	4		ST29SV_UCSFFSL_02_01_16_UCSFFSL51ALL_08_01_16	5
	EcogPtMem	2		ST12SV_UCSFFSX_11_02_15_UCSFFSX51_08_01_16	2		FDG	2		SUMMARYSUVR_WHOLECEREBNORM_1.11CUTOFF_UCBERKELEYAV45_10_17_16	5
	EcogSPMem_bl	1		ST29SV_UCSFFSX_11_02_15_UCSFFSX51_08_01_16	2		Hippocampus	2		ST71SV_UCSFFSX_11_02_15_UCSFFSX51_08_01_16	4
	EcogSPTotal_bl	1		ST83TA_UCSFFSX_11_02_15_UCSFFSX51_08_01_16	2		ST29SV_UCSFFSX_11_02_15_UCSFFSX51_08_01_16	2		ST83TA_UCSFFSL_02_01_16_UCSFFSL51ALL_08_01_16	4
	ST30SV_UCSFFSX_11_02_15_UCSFFSX51_08_01_16	1		FDG	1		ST88SV_UCSFFSX_11_02_15_UCSFFSX51_08_01_16	2		ST26TA_UCSFFSX_11_02_15_UCSFFSX51_08_01_16	3
	ST32TA_UCSFFSX_11_02_15_UCSFFSX51_08_01_16	1		FEMPC2_BAIPETNMRC_09_12_16	1		EcogPtLang	1		ST88SV_UCSFFSL_02_01_16_UCSFFSL51ALL_08_01_16	3
	Years_bl	1		Hippocampus	1		EcogPtMem_bl	1		AVEMTEMP2_BAIPETNMRC_09_12_16	2
				ST24TA_UCSFFSX_11_02_15_UCSFFSX51_08_01_16	1		HCI001_BAIPETNMRC_09_12_16	1		CTX_RH_FRONTALPOLE_UCBERKELEYAV45_10_17_16	2
				ST89SV_UCSFFSX_11_02_15_UCSFFSX51_08_01_16	1		ST40TA_UCSFFSX_11_02_15_UCSFFSX51_08_01_16	1		CTX_RH_MEDIALORBITOFRONTAL_UCBERKELEYAV45_10_17_16	2
				SUMMARYSUVR_COMPOSITE_REFNORM_UCBERKELEYAV45_10_17_16	1		ST83CV_UCSFFSX_11_02_15_UCSFFSX51_08_01_16	1		CTX_LH_ENTORHINAL_SIZE_UCBERKELEYAV45_10_17_16	1
							ST91TA_UCSFFSX_11_02_15_UCSFFSX51_08_01_16	1		CTX_LH_ROSTRALMIDDLEFRONTAL_UCBERKELEYAV45_10_17_16	1
							ST99TA_UCSFFSX_11_02_15_UCSFFSX51_08_01_16	1		CTX_RH_PRECUNEUS_UCBERKELEYAV45_10_17_16	1
										CTX_RH_SUPERIORFRONTAL_UCBERKELEYAV45_10_17_16	1
										LEFT_ACCUMBENS_AREA_UCBERKELEYAV45_10_17_16	1
										LEFT_INF_LAT_VENT_SIZE_UCBERKELEYAV45_10_17_16	1
										ST31TA_UCSFFSX_11_02_15_UCSFFSX51_08_01_16	1
										ST40CV_UCSFFSX_11_02_15_UCSFFSX51_08_01_16	1
										ST40TA_UCSFFSL_02_01_16_UCSFFSL51ALL_08_01_16	1
