# Supplementary material for: Explainable AI toward understanding the performance of the top three TADPOLE Challenge methods in the forecast of Alzheimer’s disease diagnosis
Source: PLoS One. 2022 May 6;17(5):e0264695. doi: 10.1371/journal.pone.0264695 (PMC9075665; doi:10.1371/journal.pone.0264695)
Supplement: S3 Data — File obtained with SVM. (CSV) [file pone.0264695.s004.csv]

SVM	All			-D			-DADNI			-D-C			-D-I
	Features	Frequency		Features	Frequency		Features	Frequency		Features	Frequency		Features	Frequency
	AVEMTEMP2_BAIPETNMRC_09_12_16	10		AVEMTEMP2_BAIPETNMRC_09_12_16	10		ADAS13_bl	10		ABETA_UPENNBIOMK9_04_19_17	10		ADAS11	10
	CDRSB	10		AVNATEMP2_BAIPETNMRC_09_12_16	10		AVEMTEMP2_BAIPETNMRC_09_12_16	10		APOE4	10		ADAS13	10
	DX_bl	10		CDRSB	10		AVNATEMP2_BAIPETNMRC_09_12_16	10		AVEMTEMP2_BAIPETNMRC_09_12_16	10		CDRSB	10
	Diagnosis	10		CDRSB_bl	10		FAQ	10		AVEMTEMP_BAIPETNMRC_09_12_16	10		CDRSB_bl	10
	FAQ	10		DX_bl	10		FEMPC2_BAIPETNMRC_09_12_16	10		AVNATEMP2_BAIPETNMRC_09_12_16	10		DX_bl	10
	FEMPC2_BAIPETNMRC_09_12_16	10		FAQ	10		RAVLT_immediate	10		FEAPC2_BAIPETNMRC_09_12_16	10		EcogSPPlan	10
	CDRSB_bl	9		FEMPC2_BAIPETNMRC_09_12_16	10		ADAS13	9		FEAPREC_BAIPETNMRC_09_12_16	10		FAQ	10
	MMSE	9		MMSE	9		EcogSPMem	9		FEMPC2_BAIPETNMRC_09_12_16	10		MMSE	10
	AVNATEMP2_BAIPETNMRC_09_12_16	8		RAVLT_immediate	9		RAVLT_immediate_bl	9		FNMTEMP2_BAIPETNMRC_09_12_16	10		RAVLT_immediate	10
	RAVLT_immediate	7		ADAS13	7		EcogPtMem_bl	8		Hippocampus	10		RAVLT_perc_forgetting	10
	RAVLT_immediate_bl	7		RAVLT_perc_forgetting	7		ADAS11	7		ST29SV_UCSFFSX_11_02_15_UCSFFSX51_08_01_16	10		APOE4	9
	ADAS13	5		MMSE_bl	6		EcogSPMem_bl	7		FNAPARI2_BAIPETNMRC_09_12_16	9		EcogPtPlan_bl	9
	MMSE_bl	3		RAVLT_immediate_bl	6		RAVLT_perc_forgetting	7		MMPLS_BAIPETNMRC_09_12_16	9		EcogSPLang	9
	RAVLT_learning	3		EcogPtMem_bl	5		RAVLT_learning	6		FDG	8		M	9
	RAVLT_perc_forgetting	3		EcogSPMem	5		AVEMTEMP_BAIPETNMRC_09_12_16	5		ST88SV_UCSFFSX_11_02_15_UCSFFSX51_08_01_16	8		RAVLT_learning	9
	ADAS11	2		EcogSPMem_bl	5		FAQ_bl	5		FDG_bl	7		ABETA_UPENNBIOMK9_04_19_17	8
	APOE4	2		ADAS11	4		FEAPREC_BAIPETNMRC_09_12_16	5		Hippocampus_bl	7		EcogPtOrgan_bl	8
	EcogPtVisspat	2		ADAS13_bl	4		MMPLS_BAIPETNMRC_09_12_16	5		VENTRICLE_5TH_UCBERKELEYAV45_10_17_16	7		EcogSPOrgan	8
	EcogSPLang	2		AVEMTEMP_BAIPETNMRC_09_12_16	3		PCA2_BAIPETNMRC_09_12_16	5		AVEATEMP2_BAIPETNMRC_09_12_16	6		EcogSPTotal	8
	EcogSPMem	2		EcogSPDivatt	3		RAVLT_learning_bl	5		PCA2_BAIPETNMRC_09_12_16	5		ADAS11_bl	7
	EcogSPMem_bl	2		EcogSPLang	3		ABETA_UPENNBIOMK9_04_19_17	3		AVNEFRNT2_BAIPETNMRC_09_12_16	4		EcogPtMem_bl	7
	FAQ_bl	2		EcogSPTotal	3		EcogSPLang	3		HCI001_BAIPETNMRC_09_12_16	4		EcogSPLang_bl	7
	MD_EC_L_DTIROI_04_30_14	2		EcogPtMem	2		EcogSPTotal	3		ST29SV_UCSFFSL_02_01_16_UCSFFSL51ALL_08_01_16	4		EcogSPMem	7
	MOCA_bl	2		EcogSPDivatt_bl	2		FDG	3		Entorhinal	3		RAVLT_immediate_bl	7
	PTGENDER	2		FAQ_bl	2		FEAPC2_BAIPETNMRC_09_12_16	3		PTAU_UPENNBIOMK9_04_19_17	3		EcogSPDivatt_bl	6
	RD_CGH_R_DTIROI_04_30_14	2		ADAS11_bl	1		FNAPARI2_BAIPETNMRC_09_12_16	3		ST83TA_UCSFFSX_11_02_15_UCSFFSX51_08_01_16	3		Month	5
	ST104TA_UCSFFSL_02_01_16_UCSFFSL51ALL_08_01_16	2		AD_IFO_L_DTIROI_04_30_14	1		FNMTEMP2_BAIPETNMRC_09_12_16	3		ST88SV_UCSFFSL_02_01_16_UCSFFSL51ALL_08_01_16	3		EcogSPMem_bl	4
	ST130SA_UCSFFSL_02_01_16_UCSFFSL51ALL_08_01_16	2		ANGULR01_BAIPETNMRC_09_12_16	1		RAVLT_perc_forgetting_bl	3		FA_SCP_R_DTIROI_04_30_14	2		EcogSPVisspat	4
	ST24CV_UCSFFSX_11_02_15_UCSFFSX51_08_01_16	2		APOE4	1		ADAS11_bl	2		FMAPREC2_BAIPETNMRC_09_12_16	2		MOCA	4
	ST82CV_UCSFFSL_02_01_16_UCSFFSL51ALL_08_01_16	2		AVNEFRNT2_BAIPETNMRC_09_12_16	1		APOE4	2		HCI_2014_BAIPETNMRC_09_12_16	2		ADAS13_bl	3
	ADAS13_bl	1		BRAAK1_SIZE_UCBERKELEYAV1451_10_17_16	1		EcogPtMem	2		PTEDUCAT	2		FAQ_bl	3
	AD_ALIC_L_DTIROI_04_30_14	1		BRAAK2_SIZE_UCBERKELEYAV1451_10_17_16	1		EcogSPDivatt	2		ST12SV_UCSFFSX_11_02_15_UCSFFSX51_08_01_16	2		MMSE_bl	3
	AD_FX_R_DTIROI_04_30_14	1		CC_CENTRAL_UCBERKELEYAV1451_10_17_16	1		PTEDUCAT	2		SUMMARYSUVR_WHOLECEREBNORM_1.11CUTOFF_UCBERKELEYAV45_10_17_16	2		EcogPtMem	2
	AD_PCR_R_DTIROI_04_30_14	1		CTX_RH_CAUDALANTERIORCINGULATE_UCBERKELEYAV45_10_17_16	1		ST104CV_UCSFFSX_11_02_15_UCSFFSX51_08_01_16	2		VENTRICLE_3RD_SIZE_UCBERKELEYAV45_10_17_16	2		PTGENDER	2
	AD_RLIC_L_DTIROI_04_30_14	1		CTX_RH_INFERIORPARIETAL_UCBERKELEYAV1451_10_17_16	1		AVNEFRNT2_BAIPETNMRC_09_12_16	1		AV45	1		EcogPtLang_bl	1
	AV45_bl	1		CTX_RH_LINGUAL_UCBERKELEYAV45_10_17_16	1		CC_CENTRAL_UCBERKELEYAV45_10_17_16	1		CTX_LH_INFERIORTEMPORAL_UCBERKELEYAV1451_10_17_16	1		MOCA_bl	1
	AVEATEMP_BAIPETNMRC_09_12_16	1		CTX_RH_SUPERIORPARIETAL_SIZE_UCBERKELEYAV45_10_17_16	1		CEREBELLUMGREYMATTER_UCBERKELEYAV45_10_17_16	1		CTX_LH_LATERALORBITOFRONTAL_SIZE_UCBERKELEYAV1451_10_17_16	1
	AVEMTEMP_BAIPETNMRC_09_12_16	1		CTX_RH_TEMPORALPOLE_SIZE_UCBERKELEYAV1451_10_17_16	1		CTX_LH_INFERIORTEMPORAL_SIZE_UCBERKELEYAV1451_10_17_16	1		CTX_LH_ROSTRALANTERIORCINGULATE_SIZE_UCBERKELEYAV45_10_17_16	1
	AVMAFRNT2_BAIPETNMRC_09_12_16	1		CTX_RH_TEMPORALPOLE_SIZE_UCBERKELEYAV45_10_17_16	1		CTX_LH_PRECENTRAL_UCBERKELEYAV45_10_17_16	1		CTX_RH_CAUDALANTERIORCINGULATE_SIZE_UCBERKELEYAV1451_10_17_16	1
	AVNAFRONT_BAIPETNMRC_09_12_16	1		EcogPtLang_bl	1		CTX_LH_SUPERIORTEMPORAL_UCBERKELEYAV45_10_17_16	1		CUNEUSL08_BAIPETNMRC_09_12_16	1
	BRAAK5_UCBERKELEYAV1451_10_17_16	1		EcogPtPlan	1		CTX_LH_UNKNOWN_SIZE_UCBERKELEYAV1451_10_17_16	1		FA_UNC_L_DTIROI_04_30_14	1
	BRAINSTEM_SIZE_UCBERKELEYAV45_10_17_16	1		EcogSPPlan	1		CTX_RH_CAUDALANTERIORCINGULATE_UCBERKELEYAV45_10_17_16	1		FRTSUPL02_BAIPETNMRC_09_12_16	1
	CINGPSTR12_BAIPETNMRC_09_12_16	1		FA_FX_L_DTIROI_04_30_14	1		CTX_RH_SUPERIORFRONTAL_UCBERKELEYAV45_10_17_16	1		MCSUVR_BAIPETNMRC_09_12_16	1
	CSF_SIZE_UCBERKELEYAV1451_10_17_16	1		FA_FX_ST_L_DTIROI_04_30_14	1		CTX_RH_SUPERIORTEMPORAL_SIZE_UCBERKELEYAV1451_10_17_16	1		RIGHT_LATERAL_VENTRICLE_SIZE_UCBERKELEYAV45_10_17_16	1
	CTX_LH_CAUDALANTERIORCINGULATE_UCBERKELEYAV45_10_17_16	1		FEAPC2_BAIPETNMRC_09_12_16	1		EcogPtTotal	1		ST105TA_UCSFFSX_11_02_15_UCSFFSX51_08_01_16	1
	CTX_LH_CUNEUS_UCBERKELEYAV1451_10_17_16	1		FEAPREC_BAIPETNMRC_09_12_16	1		EcogSPDivatt_bl	1		ST116SA_UCSFFSX_11_02_15_UCSFFSX51_08_01_16	1
	CTX_LH_ENTORHINAL_UCBERKELEYAV45_10_17_16	1		FNAPREC_BAIPETNMRC_09_12_16	1		EcogSPLang_bl	1		ST14TS_UCSFFSX_11_02_15_UCSFFSX51_08_01_16	1
	CTX_LH_PRECENTRAL_SIZE_UCBERKELEYAV1451_10_17_16	1		FNMTEMP2_BAIPETNMRC_09_12_16	1		EcogSPTotal_bl	1		ST24CV_UCSFFSX_11_02_15_UCSFFSX51_08_01_16	1
	CTX_LH_TRANSVERSETEMPORAL_SIZE_UCBERKELEYAV45_10_17_16	1		FRTMSK011_BAIPETNMRC_09_12_16	1		FA_SCR_L_DTIROI_04_30_14	1		ST24SA_UCSFFSX_11_02_15_UCSFFSX51_08_01_16	1
	CTX_LH_UNKNOWN_UCBERKELEYAV1451_10_17_16	1		Hippocampus_bl	1		FRONTAL_UCBERKELEYAV45_10_17_16	1		ST24TA_UCSFFSX_11_02_15_UCSFFSX51_08_01_16	1
	CTX_RH_CAUDALMIDDLEFRONTAL_UCBERKELEYAV1451_10_17_16	1		LEFT_AMYGDALA_UCBERKELEYAV1451_10_17_16	1		FRTSUPL01_BAIPETNMRC_09_12_16	1		ST31CV_UCSFFSL_02_01_16_UCSFFSL51ALL_08_01_16	1
	CTX_RH_LATERALORBITOFRONTAL_SIZE_UCBERKELEYAV45_10_17_16	1		LEFT_LATERAL_VENTRICLE_UCBERKELEYAV1451_10_17_16	1		Fusiform_bl	1		ST31TA_UCSFFSL_02_01_16_UCSFFSL51ALL_08_01_16	1
	CTX_RH_ROSTRALMIDDLEFRONTAL_SIZE_UCBERKELEYAV45_10_17_16	1		MD_IFO_R_DTIROI_04_30_14	1		Hippocampus	1		ST32SA_UCSFFSX_11_02_15_UCSFFSX51_08_01_16	1
	EcogPtMem_bl	1		MMPLS_BAIPETNMRC_09_12_16	1		Hippocampus_bl	1		ST34TS_UCSFFSL_02_01_16_UCSFFSL51ALL_08_01_16	1
	EcogPtTotal_bl	1		MOCA	1		LEFT_ACCUMBENS_AREA_SIZE_UCBERKELEYAV45_10_17_16	1		ST40TS_UCSFFSL_02_01_16_UCSFFSL51ALL_08_01_16	1
	EcogSPLang_bl	1		MidTemp_bl	1		LEFT_CEREBELLUM_WHITE_MATTER_SIZE_UCBERKELEYAV45_10_17_16	1		ST44TA_UCSFFSL_02_01_16_UCSFFSL51ALL_08_01_16	1
	EcogSPPlan	1		OCCMIDR01_BAIPETNMRC_09_12_16	1		LEFT_HIPPOCAMPUS_SIZE_UCBERKELEYAV45_10_17_16	1		ST57SA_UCSFFSL_02_01_16_UCSFFSL51ALL_08_01_16	1
	EcogSPTotal_bl	1		OPTIC_CHIASM_UCBERKELEYAV45_10_17_16	1		MD_BCC_L_DTIROI_04_30_14	1		ST57TA_UCSFFSL_02_01_16_UCSFFSL51ALL_08_01_16	1
	FA_FX_ST_R_DTIROI_04_30_14	1		PCA2_BAIPETNMRC_09_12_16	1		MD_PTR_R_DTIROI_04_30_14	1		ST59TA_UCSFFSX_11_02_15_UCSFFSX51_08_01_16	1
	FA_SCR_R_DTIROI_04_30_14	1		PRECUNL03_BAIPETNMRC_09_12_16	1		MD_SCR_R_DTIROI_04_30_14	1		ST69SV_UCSFFSL_02_01_16_UCSFFSL51ALL_08_01_16	1
	FA_UNC_R_DTIROI_04_30_14	1		PTEDUCAT	1		PRCUNSR01_BAIPETNMRC_09_12_16	1		ST69SV_UCSFFSX_11_02_15_UCSFFSX51_08_01_16	1
	FEAPC2_BAIPETNMRC_09_12_16	1		RAVLT_learning	1		RIGHT_HIPPOCAMPUS_SIZE_UCBERKELEYAV1451_10_17_16	1		ST72CV_UCSFFSX_11_02_15_UCSFFSX51_08_01_16	1
	FEAPREC_BAIPETNMRC_09_12_16	1		RAVLT_perc_forgetting_bl	1		ST105CV_UCSFFSX_11_02_15_UCSFFSX51_08_01_16	1		ST78SV_UCSFFSL_02_01_16_UCSFFSL51ALL_08_01_16	1
	FMAPC_BAIPETNMRC_09_12_16	1		RD_ACR_R_DTIROI_04_30_14	1		ST107TS_UCSFFSL_02_01_16_UCSFFSL51ALL_08_01_16	1		ST91TA_UCSFFSL_02_01_16_UCSFFSL51ALL_08_01_16	1
	FNMTEMP2_BAIPETNMRC_09_12_16	1		RD_CP_L_DTIROI_04_30_14	1		ST107TS_UCSFFSX_11_02_15_UCSFFSX51_08_01_16	1		ST99TA_UCSFFSX_11_02_15_UCSFFSX51_08_01_16	1
	FROITRN002_BAIPETNMRC_09_12_16	1		RD_SUMCC_DTIROI_04_30_14	1		ST10CV_UCSFFSL_02_01_16_UCSFFSL51ALL_08_01_16	1		ST9SV_UCSFFSL_02_01_16_UCSFFSL51ALL_08_01_16	1
	HCI99_BAIPETNMRC_09_12_16	1		RIGHT_AMYGDALA_UCBERKELEYAV1451_10_17_16	1		ST114TS_UCSFFSX_11_02_15_UCSFFSX51_08_01_16	1		TAU_UPENNBIOMK9_04_19_17	1
	LEFT_AMYGDALA_SIZE_UCBERKELEYAV45_10_17_16	1		RIGHT_LATERAL_VENTRICLE_SIZE_UCBERKELEYAV1451_10_17_16	1		ST119TA_UCSFFSX_11_02_15_UCSFFSX51_08_01_16	1
	LEFT_CAUDATE_UCBERKELEYAV45_10_17_16	1		ST105TA_UCSFFSL_02_01_16_UCSFFSL51ALL_08_01_16	1		ST123TA_UCSFFSL_02_01_16_UCSFFSL51ALL_08_01_16	1
	LEFT_LATERAL_VENTRICLE_SIZE_UCBERKELEYAV45_10_17_16	1		ST105TA_UCSFFSX_11_02_15_UCSFFSX51_08_01_16	1		ST124SV_UCSFFSX_11_02_15_UCSFFSX51_08_01_16	1
	LEFT_VESSEL_UCBERKELEYAV1451_10_17_16	1		ST107TA_UCSFFSX_11_02_15_UCSFFSX51_08_01_16	1		ST12SV_UCSFFSL_02_01_16_UCSFFSL51ALL_08_01_16	1
	MD_PTR_L_DTIROI_04_30_14	1		ST109CV_UCSFFSL_02_01_16_UCSFFSL51ALL_08_01_16	1		ST16SV_UCSFFSX_11_02_15_UCSFFSX51_08_01_16	1
	MD_SFO_R_DTIROI_04_30_14	1		ST112SV_UCSFFSX_11_02_15_UCSFFSX51_08_01_16	1		ST25CV_UCSFFSL_02_01_16_UCSFFSL51ALL_08_01_16	1
	MMPLS_BAIPETNMRC_09_12_16	1		ST114CV_UCSFFSX_11_02_15_UCSFFSX51_08_01_16	1		ST29SV_UCSFFSX_11_02_15_UCSFFSX51_08_01_16	1
	OPTIC_CHIASM_SIZE_UCBERKELEYAV1451_10_17_16	1		ST118CV_UCSFFSX_11_02_15_UCSFFSX51_08_01_16	1		ST39TA_UCSFFSX_11_02_15_UCSFFSX51_08_01_16	1
	PARIINFR05_BAIPETNMRC_09_12_16	1		ST119TA_UCSFFSX_11_02_15_UCSFFSX51_08_01_16	1		ST40CV_UCSFFSX_11_02_15_UCSFFSX51_08_01_16	1
	PIB	1		ST123SA_UCSFFSX_11_02_15_UCSFFSX51_08_01_16	1		ST55TA_UCSFFSL_02_01_16_UCSFFSL51ALL_08_01_16	1
	PLSFDG01_BAIPETNMRC_09_12_16	1		ST130SA_UCSFFSX_11_02_15_UCSFFSX51_08_01_16	1		ST57TA_UCSFFSX_11_02_15_UCSFFSX51_08_01_16	1
	PTEDUCAT	1		ST13CV_UCSFFSL_02_01_16_UCSFFSL51ALL_08_01_16	1		ST58TA_UCSFFSX_11_02_15_UCSFFSX51_08_01_16	1
	PTRACCAT	1		ST14SA_UCSFFSL_02_01_16_UCSFFSL51ALL_08_01_16	1		ST60TS_UCSFFSL_02_01_16_UCSFFSL51ALL_08_01_16	1
	RD_ALIC_L_DTIROI_04_30_14	1		ST14TA_UCSFFSX_11_02_15_UCSFFSX51_08_01_16	1		ST73SA_UCSFFSL_02_01_16_UCSFFSL51ALL_08_01_16	1
	RD_CGC_R_DTIROI_04_30_14	1		ST15SA_UCSFFSX_11_02_15_UCSFFSX51_08_01_16	1		ST74CV_UCSFFSX_11_02_15_UCSFFSX51_08_01_16	1
	RD_ICP_L_DTIROI_04_30_14	1		ST23TA_UCSFFSX_11_02_15_UCSFFSX51_08_01_16	1		ST83CV_UCSFFSX_11_02_15_UCSFFSX51_08_01_16	1
	RD_PCR_L_DTIROI_04_30_14	1		ST26TS_UCSFFSX_11_02_15_UCSFFSX51_08_01_16	1		ST85TA_UCSFFSL_02_01_16_UCSFFSL51ALL_08_01_16	1
	RD_SCR_L_DTIROI_04_30_14	1		ST36SA_UCSFFSL_02_01_16_UCSFFSL51ALL_08_01_16	1		ST90CV_UCSFFSL_02_01_16_UCSFFSL51ALL_08_01_16	1
	RD_SCR_R_DTIROI_04_30_14	1		ST47CV_UCSFFSL_02_01_16_UCSFFSL51ALL_08_01_16	1		ST90TA_UCSFFSL_02_01_16_UCSFFSL51ALL_08_01_16	1
	RD_SUMGCC_DTIROI_04_30_14	1		ST47TS_UCSFFSL_02_01_16_UCSFFSL51ALL_08_01_16	1		WM_HYPOINTENSITIES_UCBERKELEYAV45_10_17_16	1
	RIGHT_AMYGDALA_UCBERKELEYAV45_10_17_16	1		ST48SA_UCSFFSL_02_01_16_UCSFFSL51ALL_08_01_16	1
	RIGHT_LATERAL_VENTRICLE_SIZE_UCBERKELEYAV1451_10_17_16	1		ST48TA_UCSFFSL_02_01_16_UCSFFSL51ALL_08_01_16	1
	ST104TA_UCSFFSX_11_02_15_UCSFFSX51_08_01_16	1		ST52TA_UCSFFSX_11_02_15_UCSFFSX51_08_01_16	1
	ST110TA_UCSFFSL_02_01_16_UCSFFSL51ALL_08_01_16	1		ST54TA_UCSFFSL_02_01_16_UCSFFSL51ALL_08_01_16	1
	ST113CV_UCSFFSX_11_02_15_UCSFFSX51_08_01_16	1		ST55SA_UCSFFSX_11_02_15_UCSFFSX51_08_01_16	1
	ST115CV_UCSFFSX_11_02_15_UCSFFSX51_08_01_16	1		ST57SA_UCSFFSX_11_02_15_UCSFFSX51_08_01_16	1
	ST117CV_UCSFFSL_02_01_16_UCSFFSL51ALL_08_01_16	1		ST64CV_UCSFFSX_11_02_15_UCSFFSX51_08_01_16	1
	ST118SA_UCSFFSL_02_01_16_UCSFFSL51ALL_08_01_16	1		ST70SV_UCSFFSL_02_01_16_UCSFFSL51ALL_08_01_16	1
	ST119TA_UCSFFSX_11_02_15_UCSFFSX51_08_01_16	1		ST72CV_UCSFFSL_02_01_16_UCSFFSL51ALL_08_01_16	1
	ST125SV_UCSFFSX_11_02_15_UCSFFSX51_08_01_16	1		ST73TS_UCSFFSX_11_02_15_UCSFFSX51_08_01_16	1
	ST129TS_UCSFFSL_02_01_16_UCSFFSL51ALL_08_01_16	1		ST83CV_UCSFFSX_11_02_15_UCSFFSX51_08_01_16	1
	ST12SV_UCSFFSX_11_02_15_UCSFFSX51_08_01_16	1		ST85CV_UCSFFSX_11_02_15_UCSFFSX51_08_01_16	1
	ST13SA_UCSFFSX_11_02_15_UCSFFSX51_08_01_16	1		ST85TA_UCSFFSL_02_01_16_UCSFFSL51ALL_08_01_16	1
	ST17SV_UCSFFSL_02_01_16_UCSFFSL51ALL_08_01_16	1		ST93TA_UCSFFSX_11_02_15_UCSFFSX51_08_01_16	1
	ST21SV_UCSFFSL_02_01_16_UCSFFSL51ALL_08_01_16	1		ST93TS_UCSFFSX_11_02_15_UCSFFSX51_08_01_16	1
	ST34CV_UCSFFSL_02_01_16_UCSFFSL51ALL_08_01_16	1		ST95TS_UCSFFSX_11_02_15_UCSFFSX51_08_01_16	1
	ST34SA_UCSFFSX_11_02_15_UCSFFSX51_08_01_16	1		ST98CV_UCSFFSX_11_02_15_UCSFFSX51_08_01_16	1
	ST42SV_UCSFFSX_11_02_15_UCSFFSX51_08_01_16	1		ST99CV_UCSFFSL_02_01_16_UCSFFSL51ALL_08_01_16	1
	ST44SA_UCSFFSL_02_01_16_UCSFFSL51ALL_08_01_16	1		ST99TA_UCSFFSL_02_01_16_UCSFFSL51ALL_08_01_16	1
	ST49CV_UCSFFSX_11_02_15_UCSFFSX51_08_01_16	1		SUMMARYSUVR_COMPOSITE_REFNORM_UCBERKELEYAV45_10_17_16	1
	ST54CV_UCSFFSX_11_02_15_UCSFFSX51_08_01_16	1		TMPMIDL06_BAIPETNMRC_09_12_16	1
	ST56CV_UCSFFSX_11_02_15_UCSFFSX51_08_01_16	1		TMPMIDL07_BAIPETNMRC_09_12_16	1
	ST56TS_UCSFFSL_02_01_16_UCSFFSL51ALL_08_01_16	1
	ST57TA_UCSFFSX_11_02_15_UCSFFSX51_08_01_16	1
	ST58CV_UCSFFSL_02_01_16_UCSFFSL51ALL_08_01_16	1
	ST72TA_UCSFFSX_11_02_15_UCSFFSX51_08_01_16	1
	ST76SV_UCSFFSL_02_01_16_UCSFFSL51ALL_08_01_16	1
	ST82SA_UCSFFSX_11_02_15_UCSFFSX51_08_01_16	1
	ST84TA_UCSFFSX_11_02_15_UCSFFSX51_08_01_16	1
	ST85TS_UCSFFSX_11_02_15_UCSFFSX51_08_01_16	1
	ST90TS_UCSFFSL_02_01_16_UCSFFSL51ALL_08_01_16	1
	ST91SA_UCSFFSL_02_01_16_UCSFFSL51ALL_08_01_16	1
	ST94TA_UCSFFSL_02_01_16_UCSFFSL51ALL_08_01_16	1
	ST98CV_UCSFFSX_11_02_15_UCSFFSX51_08_01_16	1
	ST99TA_UCSFFSX_11_02_15_UCSFFSX51_08_01_16	1
	TMPMIDR02_BAIPETNMRC_09_12_16	1
	TMPPOSR02_BAIPETNMRC_09_12_16	1
	VENTRICLE_3RD_UCBERKELEYAV45_10_17_16	1
	Ventricles	1
	Years_bl	1
